# Supplementary material for: Machine learning approach combined with causal relationship inferring unlocks the shared pathomechanism between COVID-19 and acute myocardial infarction
Source: Front Microbiol. 2023 Mar 29;14:1153106. doi: 10.3389/fmicb.2023.1153106 (PMC10090501; doi:10.3389/fmicb.2023.1153106)
Supplement: Supplementary file 1 [file Data_Sheet_1.XLSX]

## Sheet: Sheet1
COVID-19	AMI
ARHGEF9	NFIL3
CATG00000011211.1	THBD
AC244502.1	IRAK3
HAPLN2	FOSL2
G023046	GADD45B
AC106795.3	ADM
AL162258.1	CD14
CATG00000038197.1	BST1
AC005740.3	CDA
DUSP9	ITPRIP
USP44	ELL2
CATG00000066456.1	SAMSN1
KLK8	S100A12
AC105935.1	CLEC4D
ARHGEF1	LILRA2
TMEM106B	IL1R2
MACROD2-AS1	GABARAPL1
LIPE-AS1	BCL3
ATG5	ETS2
AC024587.2	ANXA3
CATG00000042513.1	PLAUR
NDUFA4L2	DDIT3
AC008443.2	FCER1G
ASB18	PPP1R15A
IFT52	MAFF
LINC00408	BCL6
AL035696.4	ACSL1
AC011369.1	FPR1
FAM167A-AS1	HAL
AC107214.1	SLC11A1
AC006111.1	CSNK1D
CTNNA2	SIRPA
AL049651.1	JDP2
FABP3	CCL20
SCT	JUN
GLUD1	IFNGR1
XLOC_000223	BRI3
ULBP2	AQP9
MCRIP2	CLEC4E
TRIM6	C9orf72
KIAA0895L	CXCL16
G047069	CSRNP1
CATG00000053562.1	JUNB
FGF14-AS1	MAP3K8
K00627	PILRA
MSH5	CLEC4A
MYOZ2	C5AR1
XLOC_003243	BCL2A1
LINC02092	CMTM2
ESRRB	IL13RA1
XLOC_003734	TREM1
LOC102467216	FCGRT
XLOC_013293	CD93
SALRNA2	DGAT2
AC103726.1	ETF1
LCN9	PAQR8
AC073529.1	GIMAP6
G060084	CSF3R
AC244502.3	FPR2
CATG00000008025.1	SULF2
LOC101928303	PPIF
AC084200.1	IL1B
AC004233.2	METRNL
G018844	CSTA
G059429	IL1RN
ILDR1	TOM1
FAM155A-IT1	DENND2D
NKX2-2-AS1	CD55
CATG00000058631.1	GNA15
ARHGEF7-AS2	KDM6B
AL121787.1	FAM49A
PPP1R16B	QPCT
CTSG	TLR2
AC008691.1	ZYX
RASAL2	NFKBIA
UQCC3	TLR4
G053003	EPAS1
XLOC_013072	HCK
CATG00000062999.1	PDE4B
PEMT	TP53INP2
AL445471.2	LILRA5
AC046136.1	CD300LF
AC022196.1	SKIL
HAGHL	LY96
HEG1	UBALD2
G049958	SLC15A3
UNC5B	MGP
LARP1B	GRN
MARCKSL1	SIRPB1
CATG00000068853.1	TYROBP
AP2M1	PLBD1
KCNH8	ZNF792
OTX1	ICAM1
TNNC2	CEBPD
G058521	WDFY3
AC009145.2	MAFB
AL391863.1	CD83
CATG00000004152.1	MCEMP1
FAM87B	RGS1
CATG00000024467.1	HBEGF
AC092017.4	SULT1B1
MEGF10	CREM
F10	CFP
LONRF1	CPD
XLOC_001120	SLC7A7
PARD6G	PTGDR
ADIRF-AS1	GCA
CYP11B1	GMPS
G080990	BCL10
AC005722.2	MBOAT7
LAS1L	FAM53C
TBC1D17	TMCC3
G027072	NINJ1
AC004870.4	RNASE2
XLOC_005460	PTAFR
TEX101	UPP1
SGTA	RAB3D
AL035401.1	KLHL2
MEIG1	HCAR3
HOXC13-AS	CRISPLD2
AP005328.1	LILRB2
CALCA	SYAP1
TMEM114	ZNF550
LINC01191	IFNGR2
CATG00000117050.1	KLRG1
G009112	HNRNPA2B1
2023-09-12	ASGR2
BX255925.1	PTX3
CERKL	NCF4
LINC02014	CHP1
CATG00000043697.1	PREPL
AC110716.2	THEMIS2
G046591	OSER1
CACNA2D3-AS1	METTL3
BEAN1	LPAR2
LINC02183	HMG20A
HTRA2	ADGRE2
UBXN11	SLC49A4
CATG00000015125.1	VNN1
AL031768.1	RAB32
AC007743.1	EFHD2
SLC18A1	SLA
GAP43	NR4A2
TMC3-AS1	GASK1B
AC087521.2	PYGL
FST	ZNF224
AL355306.2	FCN1
AC073941.1	LILRB1
LINC02351	ZNF544
NDUFB2-AS1	TBC1D31
C7orf71	HERC4
AC008543.5	TLE3
C15orf45	ATP6V0B
OCEL1	FCGR1B
LINC01376	RELT
LINC01920	RBP7
AC004590.1	TIMP2
KCNN2	S100A9
CATG00000038258.1	PFKFB3
AL138689.2	RHOG
RAB40A	LPAR5
PRDX1	CCND2
GMEB2	DENND5A
HMGB3	SLPI
DACT3-AS1	MANSC1
ACTRT2	CLUAP1
AC002383.1	FOLR3
CATG00000073376.1	S100P
AP001351.1	PER1
MAFA-AS1	SERPINB8
CNNM2	DUSP6
G015277	NR4A3
SBK2	FBXO33
UMOD	KCNJ15
CATG00000062846.1	TSEN34
CATG00000012021.1	CYP1B1
SHANK2-AS1	TMEM127
G004312	MBOAT2
CLDN15	SLC31A2
AC025572.1	PEF1
LINC01639	NUP43
G089026	SNAPC3
CATG00000007650.1	TSPO
CEMIP2	LAX1
XLOC_l2_003810	ZNF260
EIF4E1B	ATG3
PPY	CXCL1
CNNM3	IMPA2
AC022148.1	ADRB2
HGC6.3	MMP25
G064392	TKT
CXCL6	STX17
ELOVL3	CD163
CATG00000114373.1	HTRA1
CATG00000060946.1	TM6SF1
ATG12	PTPN4
SLC4A2	PRKACB
PAK6	RAB20
AC011379.2	ADGRG3
TEX46	NFAM1
CATG00000029716.1	ITLN1
AL513329.1	CHST12
XLOC_011346	RASGRP4
PPP1R2B	ZC3H6
PINK1-AS	SLC43A2
AKAP7	PPP1R3B
G014914	GNAI3
CATG00000027321.1	NPL
G073686	IGFBP7
XLOC_000816	NAMPT
KCNJ11	CTSD
AADACL3	NPRL2
GXYLT1	TPD52L2
FGF1	OSM
CATG00000053260.1	TMEM106B
RP11-417J8.2	IER3
CATG00000074344.1	PLAU
AC092723.3	TRMT13
DARS	SLC2A3
LINC02005	ZFP36
G031345	CAMP
XLOC_008343	COQ10A
CATG00000032642.1	GLS
AC079684.1	CXCR1
AC011442.1	MMP9
AC091948.1	SPARCL1
STAU2-AS1	GLUL
ZNRD1-AS1	CDKN1A
SLC35C1	HERPUD1
SPATA22	SLC22A4
ZNF281	SEPTIN11
USH2A	PDE7A
AL512444.1	LITAF
STEAP4	OSGEPL1
SLC35F3	VCAN
AC026786.2	PLOD1
AP000552.1	CCDC65
LINC00703	ASF1A
TMEM151A	BASP1
TMEM236	KCNJ2
AP003419.2	GIMAP8
XLOC_007190	ADA
ACTB	TNFAIP6
AC010998.3	RXRA
IVNS1ABP	ATP6V1B2
ELANE	PLIN3
LINC01526	SHKBP1
ARMCX6	AIF1
XLOC_001935	RRAGD
Z68871.1	LEO1
MUTYH	HK3
PCDHA10	ZNF281
CTSZ	PRMT2
BCS1L	RAB5C
AC100786.1	OSCAR
XKR9	LYRM7
STARD4-AS1	POGLUT3
G070652	CIRBP
DUS1L	GADD45A
NDUFA3	PHC2
G078749	ZNF512
G048432	GPD1L
CD44	FN1
NOB1	RNF103
G024795	SULF1
GPRIN2	LIMK2
GADD45G	GRINA
ELOA2	CEBPB
AC114401.1	CD33
AC053513.1	SOCS3
SPINK4	GJA1
G052934	TBXAS1
G065013	VASP
SMIM36	FES
DLEU2	GNB2
KYAT1	DENND3
SPRN	NAA40
LINC01436	SETD6
CATG00000035242.1	CNPY4
AL445288.1	PLXDC2
FAAHP1	ABHD18
LOX	CD36
AC010491.1	DYRK2
CATG00000050442.1	EOMES
AC020558.2	CPEB2
AP002387.1	TRIB1
DOCK9-AS1	CEACAM3
AC103740.1	MLF2
G028058	GIMAP7
2023-03-01	DUSP4
HIST1H3E	ABHD2
G002981	SIPA1L2
AC027307.1	FLOT1
XLOC_013323	CTSZ
FAM98B	DRAM1
LINC01574	FCGR2C
KCNH1-IT1	CCNJL
PALM2	ABHD5
STRN4	GNAI2
SLC35A5	ECHDC2
AL021918.4	RTP4
LINC00626	S100A11
Z68323.1	RBM6
LINC00514	CKAP4
RSPH6A	NFKBIZ
G062256	AGK
URM1	MRPS25
CATG00000020670.1	GPCPD1
KRTAP10-10	PSMA5
ZNF275	PELI1
COMMD3	PLA2G7
CATG00000039290.1	LYN
OR5B3	HLTF
CATG00000000523.1	SLF2
CATG00000116804.1	ENTPD1
KIAA0586	MCAM
G028349	SAT1
ZFYVE9	ALDH2
KYNU	MXD1
C5orf24	NLRC3
CATG00000008315.1	RNF144B
AL132819.1	ZNF467
LINC01855	MS4A6A
AC087752.3	RALB
AP006295.1	GBP3
AC018616.1	MRPS14
CATG00000008928.1	PITPNA
AC243585.2	FLOT2
AP003419.3	FFAR2
G082085	PREX1
CHST1	LAMP2
CASC18	TMEM120A
FTCD	CXCL3
SCAF1	MPP1
WDR97	MAP1LC3B
CATG00000117297.1	AMMECR1
TNFAIP6	PRKCD
AL355574.1	PLSCR1
AL354920.1	VEGFA
SIPA1L2	FOSB
XLOC_008995	GPR160
AC005264.1	REPS2
RPL35A	CREBZF
AC090457.1	INPP4A
TPT1-AS1	G6PD
NAA11	PNPLA8
SLC22A17	CHMP4B
G010459	SLC7A6OS
CATG00000117912.1	MRPS30
AC068057.1	STX11
AC023762.1	2023-03-01
CXCL14	EMILIN2
HOXA10-AS	ABCB1
G032205	EFEMP1
AL008638.4	GK
AL357992.1	SHQ1
THORLNC	CREG1
G064228	PGK1
FAM189B	DMXL2
AGL	UBE2A
AC068228.1	UBL4A
AC073311.1	MRPS10
H6PD	SNN
XLOC_001908	ADAM8
G068716	FTH1
SMAD9-IT1	NOCT
BHLHB9	BBS2
PCDHB2	CFL1
AX748369	GBP4
SPON2	SERTAD3
AFF2-IT1	ITGA4
C19orf85	NLRP12
GATA2-AS1	TNFAIP2
G041405	ZNF253
G006890	DUSP1
LINC00943	MIS12
AL357054.3	C15orf39
AL157895.1	ZNF746
CPA3	SMAP2
TMEM191B	PAK1
CCL4	BMX
CRLS1	EREG
LOC646938	PCMT1
LINC02582	BHLHE40
CATG00000087830.1	LAMTOR5
CTD-2297D10.2	KHDC4
CATG00000026215.1	ACTN1
AC126696.3	MT1E
AC004832.3	MITD1
G045754	CLEC7A
LKAAEAR1	DOK3
XLOC_012175	SGK1
G090757	PPP4R1
CATG00000012003.1	JPT2
SCGB3A1	NARF
HDHD3	MARCKS
G014924	NIF3L1
AL450426.1	GZMK
CATG00000047188.1	ANKRD27
CATG00000043915.1	GZMA
P3H2-AS1	ATP6AP1
LINC00896	GNG5
G019565	YTHDF3
ARIH2OS	SP4
AC092634.3	SRGN
LOC102467080	STK17B
NEUROD1	CRTAM
AC025154.2	MGAM
CATG00000076098.1	HSPA6
G022457	SAMD3
CFD	CD1D
CATG00000063081.1	F5
DEFB119	TIA1
XLOC_004243	KMT5B
G000090	ZNF548
KCNJ8	PRPSAP2
AC009163.6	SLC16A6
FAM177B	GNB4
AC097372.2	AMPD2
POMT1	RNF141
LINC01944	MFSD6
CR769776.1	KYNU
CIPC	GAS7
G083871	CD28
SH3GL2	CTCF
AC099489.3	KLF4
CATG00000058206.1	MEGF9
C2orf73	IFRD1
G077091	AVPI1
AF127936.1	FBP1
TCAF2	TLR8
AC010320.3	CREB5
CPZ	NOG
CATG00000004863.1	ZNF331
AC011481.2	AMIGO2
G089183	KRT23
DNPEP	ZDHHC18
G029708	SCYL3
TAB3-AS2	TNFSF13B
DGCR6L	LOC93622
AC107909.2	HMOX1
CATG00000075172.1	LBH
LRFN4	POP5
G047908	IL27RA
TRIO	ZNF385A
CSNK1A1L	PPM1K
AC013644.1	VPS36
AC005323.2	TGFBR1
AC009970.1	AREG
SPRED2	TNFAIP3
XLOC_002287	MT1HL1
AC092070.1	FURIN
OR51E1	S100A8
AC026770.1	UPF3A
U47924.2	TNFAIP8
G029695	MRPS31
AC008060.4	PLEK
G030861	CXCR6
AC005695.2	S100PBP
OXGR1	NCF2
XLOC_002805	EDN1
RNF135	SH2D1A
LINC01844	CXCR4
G026430	SLC30A5
AC091013.1	TTC13
ZNF695	CEP57
AL031727.2	ARL14EP
AC092834.1	IL4R
LINC01634	PYHIN1
AL731533.1	TUBB6
FGFBP1	PELI2
AC011603.3	HIF1A
CATG00000106755.1	ARMC1
G040233	HPSE
G056731	ORM1
AC005154.4	PLEKHA8P1
NBPF6	UHMK1
BCAS4	GABBR1
CATG00000027105.1	GRPEL1
CATG00000105979.1	TRAF3IP3
MOS	MRPL35
AL021408.1	MSRB1
AL157414.2	PRDM2
CATG00000032947.1	ZNF226
AC087277.1	PGLYRP1
G051726	DIS3L
MBTPS1	DMAC1
DHCR7	IL11RA
HEBP1	ADH5
AC092807.3	LY9
TTL	SUDS3
OR1M1	LAPTM5
ANKRD40CL	PRAM1
ZC3H3	TRIM41
CATG00000088381.1	RFX5
AC008734.2	SMURF2
AP002884.1	POLR2B
XLOC_013220	TRIM68
GJD3	DUSP10
ARMC7	OARD1
TBX5	LIN7A
PRAMEF7	PDCD2L
AL355974.2	EGR2
VPS41	ST3GAL5
PON2	GTF2E1
CATG00000104066.1	BEST1
AC103874.1	LAT2
AC130651.1	ALPL
POLR2C	NIPAL3
LINC02275	APLP2
CATG00000107272.1	ELF2
CATG00000080562.1	ITGAM
G049020	ANXA2R
AL590730.1	VDR
XLOC_007341	TRAPPC2
PCDH11Y	ZNF559
CATG00000088941.1	SOCS2
FOXCUT	SERPINB1
G042273	ZNF420
G089016	RASSF5
CFH	UHRF1BP1L
G029883	ITGAX
GUK1	ALOX5AP
Z93930.2	CSF2RB
TAS2R38	ANKRD17
HNRNPU	SMCHD1
XLOC_011136	HLX
PRDM14	GGPS1
AL139158.2	NCAPG2
HBD	BTG1
AL645608.1	SNAP23
AC107463.1	TC2N
AL157834.1	SRA1
CATG00000054300.1	IQSEC1
TRIM52-AS1	TNFSF8
C17orf58	AK9
CATG00000038628.1	GNS
G029625	SLC7A6
NAPEPLD	RAD17
SP140	TSHZ1
CATG00000002525.1	TRIM4
XLOC_006466	SLFN5
ATOH7	NNMT
LINC02182	CPQ
AP000424.1	EIF2B2
KIF26B	PCSK7
LOC101927854	POGLUT1
G020313	B4GALT5
CS	CYP4F3
ZBTB17	ATF3
AC112693.1	NLRC4
SLC32A1	CD44
MVD	HECTD1
G072878	ECI2
AC113349.2	DNAJA3
RTN4RL1	TGFBI
RPL18A	G0S2
IL23A	CSF1R
PROKR1	NFE2
KIF18B	ARHGEF40
GOLGA8N	FTL
S100A16	SFN
CATG00000052789.1	PFKFB4
SRPX2	PMAIP1
IL12A-AS1	SMIM3
AC113167.1	PI3
WDR83OS	ARV1
AC005009.2	MYD88
ANKRD60	HSPA5
GJB1	CHI3L1
C5orf66	INPP4B
TSPAN7	CPVL
PTPRH	PHLDA1
BX649601.1	CBX3
SPATA4	MAPK14
AC009139.1	THAP11
PTCSC1	SIT1
CATG00000012794.1	EGR3
USP49	NRBF2
ZNF784	PNRC1
CATG00000045567.1	ZNF652
AC092782.1	KIF1B
AL357054.4	PLIN2
CATG00000106957.1	IGSF6
XLOC_007407	THBS1
XLOC_013995	CSTF3
MRGPRX2	XPO6
BCL2L14	WBP1L
PLK5	CRYZ
NOL11	VNN2
RPL13	CYP27A1
AC006064.2	CCR1
THAP3	DCLRE1A
CYFIP2	RBM4B
CATG00000031741.1	PYCR2
CTSK	CISH
DCP1A	PARP15
CCKAR	SRPK1
XLOC_000091	NEPRO
OR5AC2	VSIR
NT5M	FCAR
CA12	SHTN1
AL590644.1	TRAF5
CCNL2	ZFAND2A
GADD45GIP1	TXK
AL353622.2	MGST1
CATG00000095707.1	BCAT1
CATG00000031710.1	LARP4
FER1L6-AS1	ICAM2
CATSPER1	SETX
KCNK10	PHACTR2
LINC01865	RAB33A
G015724	EVL
CATG00000056923.1	OLR1
GSE61474_XLOC_060526	ST6GALNAC2
GTPBP6	PLA2G12A
AL008726.1	CCR2
OR4A16	FAM78A
PXMP4	PRIMPOL
AC015771.1	GLA
NTPCR	LRRC25
PILRB	SKAP2
ACSBG1	AOAH
G035387	TRAPPC6B
AC011377.1	SH3GLB1
PLCH2	WDR1
LINC00637	WLS
MZT2A	CAPG
CATG00000117683.1	ZSCAN29
ZDHHC9	CDC42SE2
XLOC_009823	ENC1
AF196972.1	NUCB2
SLED1	TMEM60
TKTL1	ATP5PF
KCNC4	RBM47
PCIF1	GIN1
AC073188.5	DAPK2
WWOX	BCDIN3D
HECTD2-AS1	CCNH
AC023906.4	UBB
TMUB1	ZFAND5
AC076968.1	HIVEP2
G046041	SLC16A3
AC005837.3	AKIRIN2
AC104809.2	TTC19
ERICH2	MRFAP1L1
NDUFB11	CTBS
ERRFI1	TLR1
HLA-DMB	CLEC5A
C19orf57	PEX11B
XLOC_002884	RPL37A
AC010547.3	ZNF146
AL365356.1	EPS15
XLOC_002865	BLOC1S2
AC010245.1	MS4A4A
TLR10	UBASH3A
ANAPC11	RGL4
MYO1G	TSHZ3
PURG	MRPS33
XLOC_006323	LDHA
MAGEA10	ARG1
PLIN4	ECHDC3
CCDC71	MEST
AC012560.1	MBNL1
G054762	CLEC2D
AL513523.4	APOBEC3G
GNRH2	KBTBD2
AMELY	CPEB4
GSE61474_XLOC_020891	ZBTB4
DNAJC5B	WAS
GSE61474_XLOC_016491	ELP2
AC020571.1	IMMT
LINC01488	IL10RB
AL050344.1	EEA1
G065692	HENMT1
CATG00000047096.1	RANBP9
EFCAB1	LPCAT2
GRM5	CPPED1
PRDM10	TESPA1
CHMP7	CLEC12A
SNRPB	HSD3B7
G000519	APOL3
G058681	VDAC3
G036215	EHBP1
FAM207A	GPR18
AC018716.1	SNRNP48
XRCC4	PVRIG
AL162258.2	PPP3CA
XLOC_007489	SSH2
CTSW	UBE2B
AC100778.3	SLAMF7
AC016575.1	BET1
G085522	TIGD7
F12	NRGN
2023-09-02	MME
RAMP1	ORMDL1
KRTAP5-11	PCYOX1
AS-PTPRE	CNN2
ZNF81	TCEAL8
TSEN54	HOXB2
AL354733.3	CR1
IZUMO2	CD86
AC136475.9	HMGB2
AC013652.2	NDUFAF4
RBMS2	MT2A
RORA-AS1	HP
ZNF582-AS1	CDKN2AIP
MTUS1	DDX60
RAVER1	C14orf119
CARD6	ALDOA
ARHGEF25	SCRN1
RSPO4	IL1R1
AL445430.2	THYN1
REX1BD	AHSA2P
AC082651.1	POMP
AC092490.1	SAR1A
AC012673.1	SYNC
G081590	OFD1
AC105254.1	ACYP1
TBRG1	STAT4
AC098872.1	CHST11
SLC33A1	SEPTIN7
CATG00000056727.1	PLPP6
SPPL2C	MCOLN1
AK023690	PLP2
AL023803.1	NTNG2
RMI1	CFD
ACTG2	AQP1
ZSCAN22	NUP88
AC078850.2	JPT1
HLA-DOA	DDHD2
AC011352.3	LTB
AC005082.1	ZNF22
CLRN1	PTGER2
TAF1B	CMAS
ALDH1L1	FBXL5
SSNA1	DENND4C
RPS2	FAM220A
AC010745.1	LAPTM4A
TRIM5	EXOSC8
AC073525.1	AKT3
MRPS34	TSC22D3
GCSAML	C6orf62
AL603910.1	RAC1
SOX2-OT	STX3
CATG00000055828.1	RBM8A
IL13	ARHGEF3
CATG00000045802.1	HNMT
AC034228.1	RPL22
CATG00000109844.1	LSP1
CATG00000039560.1	DDX6
SCAI	CHMP2A
AC005871.2	LCK
HOMER3-AS1	RPAP3
AC009803.1	CNOT6
CLEC1A	IFI27
CATG00000102043.1	VPS37C
XLOC_010940	LMNB1
CARD10	TRIM52
CARD11	ASAH1
OCIAD2	OCIAD1
MYOD1	MCL1
XLOC_012610	WDR36
AC112719.2	NDEL1
SPATA8-AS1	MCTP2
EPN1	TRIM5
G020679	P2RY13
OR7G2	ANAPC5
SAT2	HAT1
GATM	EIF1B
AC008948.1	NQO2
LEPROTL1	YME1L1
Alpha_250_dna	VIM
CATG00000087066.1	RIN2
AC020934.1	EEF2K
AL353997.2	PLAAT4
MFHAS1	MALAT1
CATG00000084229.1	ASH2L
G057376	AP1G2
AC016885.1	ARHGDIB
CD1C	GIMAP4
AC018742.1	SCFD2
BATF2	RLF
AL158825.2	BIRC6
GCSAM	ATF1
XLOC_000186	TRMT11
G051725	LDLRAP1
LRRC61	CPSF2
LOC389705	CARD16
CD300LG	PRIM1
AC092802.1	DCTN6
CATG00000115745.1	TNFAIP8L2
NAT16	RECQL
G007492	GPX3
TBL1XR1-AS1	CCL4
UNK	CCDC107
AC073569.2	NRIP1
SNRPF	NDUFA8
B4GALT1-AS1	SNX10
FAM98C	RPA2
CCNT2-AS1	PADI4
AL590560.1	ICE2
PRR11	CREBL2
MEF2C	KDM5A
XLOC_007696	GATAD2A
NDUFA6-DT	SDCBP
TTC23L	FBLN5
AF052103	GFI1
AL050403.1	ATP8B2
ANKRD46	IMP3
AX746920	TFDP1
G062332	TUT7
AL162464.2	PNMA1
TYSND1	IRF3
G025644	ZCCHC17
DNAI1	DDX17
G079843	METAP1
RP11-504G3.4	CDC25B
LINC02323	RIT1
OR4S2	CETN3
GPAA1	CNTRL
TRIM15	KLHL6
LINC01862	PROK2
AC010226.1	MRPS18C
CCT3	IKZF1
GNG4	SQOR
ATF3	SPECC1L
AC023157.3	USP10
SNRNP200	RNF220
AC020659.1	ANKRD10
AL160396.2	STK39
AC010967.2	UPF2
RAP2C-AS1	PRRG4
BIG-lncRNA-1460	GOLPH3L
CATG00000057669.1	BTN3A2
ZNF410	PTP4A2
MAL	GIMAP2
PCSK4	CD226
CDKN2B	DCP2
CATG00000084214.1	ZNF267
AC090515.2	SESN1
DSG4	PPP4R3B
CCL8	SNAPC5
CCKBR	ISCU
G012097	BTG2
GLOD4	ZFAND1
BIG-lncRNA-448	OGFRL1
CYP27B1	PCMTD2
OVCA2	BTN3A3
RPL3L	SLAMF6
XLOC_001668	FASTKD1
LPCAT3	GDI2
XLOC_009382	CHD1
SF1	URI1
TBC1D10C	MNDA
MRPL43	LILRA1
DDX54	ANXA5
ZFP37	ZNF675
AC124067.3	SKAP1
AC063948.1	TRIM56
MEF2C-AS2	GLCCI1
KIAA1549	MDM4
AC069120.1	FDPS
CATG00000002463.1	CD59
GRAMD4	DAPK1
G058579	RNF24
AC007376.2	KBTBD7
XLOC_l2_009508	NEMF
BACH2	LBHD1
G039909	CD63
PPP1R12A-AS1	SEPTIN6
CATG00000007594.1	HSD17B11
AC244230.1	VEZF1
AC007620.3	MRPL46
HNRNPUL2	CD2
AC102941.1	FAM98B
AC100807.1	ERO1A
YJEFN3	ESD
AL445228.2	DSC2
SRSF12	SKA2
ARHGAP26	LST1
CADPS	HSPB11
SERGEF	KLRD1
XLOC_008116	RAP2B
G056794	RBM38
G049706	ACTB
NR2C2AP	SIRPB2
IDH3B	TUBA1C
XLOC_003804	RETREG1
AC073288.2	SSR1
G051322	KLRB1
XLOC_006658	TCIRG1
G069916	GABARAP
AC125613.1	TPT1
VDAC2	MAPRE1
XLOC_009971	RBM3
XLOC_011403	TUG1
AC004596.1	GPSM3
G082266	NUB1
RBBP8	ACCS
CATG00000055540.1	ZNF185
SYCP2	BDP1
ARHGAP11B	NUDT3
TBC1D10A	COX6B1
XLOC_009037	RBM5
AL136460.1	SLC16A10
BIRC8	CCN2
CCDC73	GYG1
SH2D4A	ATP6V1A
AL122125.1	SLC6A6
KLHL6	MRPS17
SLC25A23	TNS3
G027716	ZNHIT3
AC114546.2	ATP13A3
AL590648.3	ADGRE5
C12orf54	CD247
AC009093.4	GSR
AC108067.1	APOBEC3C
AC008764.8	COX6C
LNX1	WDR54
CATG00000096926.1	MARCO
AC011450.1	VNN3
G047874	RNASE6
CHAF1B	ATP5IF1
AC067817.1	NPM1
ZDHHC4	MPHOSPH8
PRRG4	RABGAP1L
AL355578.1	DOCK5
LINC00161	CAPN7
AL022326.1	PCTP
CATG00000094350.1	ZNF32
CACNA1C-AS2	FRAT2
TBX5-AS1	TMEM263
AC011448.1	MYCBP2
G044289	ZBTB41
MOCS1	EMG1
ALDH2	CBX1
ALDH18A1	TBP
CATG00000036982.1	IFITM2
LINC01482	PRKCQ
TMEM143	OMA1
AC018645.2	UBE2K
SLC20A1	DEK
G074248	MTIF2
EDN3	FRAT1
DENND6B	EDEM3
AL358333.2	RRAGA
G038394	KLF6
AC100774.1	IL6
CATG00000013601.1	ITGA6
CATG00000061513.1	SLC7A5
AC109779.1	HCP5
G048680	TALDO1
AC067930.5	EBNA1BP2
ZIK1	SRSF1
C17orf67	SUGT1
XLOC_008555	ABRAXAS1
CATG00000042837.1	SIGLEC1
AC011990.1	NFATC2
IQCH	YAE1
FZD10	CLK2
XLOC_011165	IL24
IFNA6	GLIPR2
LTA4H	CCDC115
AC092725.1	MLLT11
MTFP1	TREML2
XLOC_007559	PCED1B
CELF4	SDC2
CATG00000098382.1	TBX21
TXLNB	UQCRC2
XLOC_010301	USP34
STXBP5	FABP4
LINC01818	DPP8
XLOC_012315	BGN
G024635	METTL18
BIG-lncRNA-182	ERRFI1
NUDT8	KLRF1
TBC1D4	RAF1
RIT2	FAM122B
FP565260.3	ZNF701
BABAM1	ZFYVE26
ZNF675	PIH1D1
G034870	MTMR4
AP000941.1	TTC14
AL356134.1	WWTR1
AC124854.1	CD3G
KRT20	CYBA
AC097487.1	PIN4
XLOC_007036	MEFV
NLE1	SELENOK
AC012074.1	CFAP36
AIFM3	TMEM176A
G033051	CCR6
CATG00000013738.1	STT3A
AL138830.2	SLC26A8
LGALS8-AS1	RAB24
LHX5-AS1	SERBP1
AC105415.1	SACM1L
XLOC_000115	SAMD9
IMMT	CCDC84
SRSF7	MTM1
PBX2	DHRS13
GEN1	S1PR1
COL4A5	CAB39
AC008397.1	EEF1D
AC092746.1	LRBA
IGF1	APOL2
AC010260.1	PPCS
CATG00000005215.1	TMEM176B
XLOC_014177	PPP1R18
CATG00000051235.1	FANCL
G057413	LRRC4
ASB17	MRPS28
XLOC_012366	ZHX2
CATG00000032376.1	CORO1C
OR4S1	HNRNPD
GATAD1	CLU
NFIA-AS1	GRPEL2
NEK2	FOS
FBXL12	TBC1D4
AL117192.1	SLC15A4
CATG00000083252.1	HNRNPF
BX640515.1	SMARCE1
XLOC_001333	CD160
LINC00993	VWF
AC138331.1	GAPT
C4orf48	PLAC8
UGT1A9	ZNF195
AC090001.1	LUC7L
G041534	SAMD9L
OR13D1	PTPRCAP
RMND5B	LMO2
RNF4	DNMT1
KMT5B	GUSB
AC113192.4	MARCKSL1
AC107373.2	SMARCA2
CATG00000049022.1	CZIB
LYPLA2P2	ZNF665
CFI	CDKL1
ITGB5	LIX1L
G015847	CIPC
LINC02052	S100A6
AL161938.1	TCF7
AC010326.3	ATP5MPL
TMPRSS2	SEM1
CATG00000058727.1	MRPL18
G016441	ITGB2
AC109347.2	CA5B
TMEM238L	DRG1
AC120498.1	CCL5
AL360294.1	ENPP4
SSH3	PCMTD1
CCL3	CMTM6
SALL2	UBE2D1
RUSC1	PIGF
LINC02274	BTN3A1
PCDHGB3	NOSIP
ENPP5	DAZAP2
AL008723.1	DPH5
TRIM43B	ZNF542P
FAM153C	DPY30
EEF1AKMT4-ECE2	CYFIP1
LINC01435	ADGRE3
CST3	VSIG4
DMTF1	ELP3
DEFB124	USP15
AC145343.1	PNN
LINC00499	IL7R
ATF4	FNBP1
IGBP1	COX4I1
KRT38	THEM4
CCDC37-DT	DNAJC19
MPLKIP	CX3CR1
LDHD	DCTPP1
CYP4V2	UBR1
WNT7A	RTN1
CASC19	SMPDL3A
LINC02228	LPCAT1
LOC390705	COPB2
CATG00000019978.1	CDC16
LINC02254	RPA1
OR2J3	SARNP
CATG00000108425.1	MTO1
G071848	TRAT1
AC005838.2	TUBB2A
GOLGA6L7	SLC25A44
MIPOL1	CLIC1
XLOC_010266	C12orf75
SEMA5A	EHD3
CATG00000114155.1	PSME2
AL031847.1	MTCH1
SYT17
CATG00000030444.1
AC007349.2
ZNF550
MTRNR2L10
BRPF1
CDKL5
KRTAP4-12
FAM66E
XLOC_001652
GSK3B
KCNJ10
ANXA2
TAS1R1
UBXN6
LINC02106
HLA-DMA
AL445250.1
AL356481.1
AC108134.1
AC026470.2
AC114494.1
LOC148696
TENT5B
AC008505.1
TDP2
CATG00000066135.1
LINC01107
ZNF428
AP000793.1
HELB
CATG00000074437.1
AC099791.3
FAM228A
HAUS6
BIG-lncRNA-1253
TMEM191A
AC012572.1
HOXD3
AC105389.2
DCAF1
ANKMY1
AC008667.4
LINC02148
LINC01305
AL731574.1
AC018680.1
AC137630.1
XLOC_008610
AC111182.1
RHOXF1P1
CATG00000005216.1
XLOC_010296
CATG00000103898.1
FAM3D-AS1
RAD51B
XLOC_005490
AC025674.2
CATG00000057159.1
G081575
ADCK5
ACSM1
GALNT18
FECH
BIG-lncRNA-1683
CATG00000033146.1
GSE61474_XLOC_064846
LINC00244
CXorf57
XLOC_006659
PROCA1
LELP1
AL139023.1
XLOC_013291
AL121989.1
GNGT2
AQR
G090036
AC026904.1
XLOC_001616
AC130371.1
AC105177.1
AC106782.6
C2orf42
HERC1
MRPL38
G071034
AC096669.1
XLOC_010545
AC022098.2
DHDH
G059557
NEK7
CCDC148
RPL13A
TMEM191C
NDUFB7
GS1-124K5.4
IL13RA2
CATG00000036157.1
SLCO4A1-AS1
AL358779.1
G073832
AP003469.2
POT1-AS1
XLOC_000051
LINC00609
XLOC_002720
CATG00000056136.1
JADE1
G083347
ECT2
CHAC2
MORC4
MAGT1
AC044839.3
CATG00000038268.1
SLC4A5
AC090286.1
FUT9
G026558
MAP3K7
BIG-lncRNA-1530
SLC39A12
LINC02546
G037500
G009821
AC079866.2
CATG00000090976.1
CACNG5
WDR64
G018426
AC105105.1
OR52E6
G077074
HOPX
DHRS7B
PYGO1
CATG00000087064.1
TMEM117
SOX12
TMEM59L
PRKRA
SALRNA3
AC090371.2
AL356130.1
IQCF3
CATG00000021574.1
SOHLH2
AQP1
ANGPTL2
RPL41
G074019
AC104958.1
GSE61474_XLOC_019823
TRMT10A
XLOC_012551
AC073094.1
LINC00642
TRAPPC1
AC067751.1
AL589684.1
G070859
AC009113.2
Z99756.1
GMDS
CATG00000103357.1
CHRNA6
C13orf42
PIWIL4
NPIPB11
AC105046.1
AC004817.3
G089911
AL035541.1
RASA4
UBL4B
INTS2
CATG00000030450.1
AC122685.1
AL161669.1
AC009411.2
G064037
AC048380.1
AK023948
PTPRG
AP002428.1
PROM2
AC132938.3
SNHG8
AC243830.2
LINC01091
ALDH1L1-AS2
AL050327.1
PADI3
CTC-338M12.4
G088981
MAVS
AC005387.1
FLJ37035
NCK1
CATG00000107348.1
AL021368.2
XLOC_009327
SMAD1-AS2
APEX2
G063327
UPF3A
XLOC_005549
XLOC_010360
AC145207.1
PKD1
XLOC_002214
CATG00000113928.1
AP001208.1
G027878
POU6F2-AS2
CATG00000034676.1
G000859
PRR19
ARHGAP26-IT1
KCNQ5-IT1
IYD
ECM1
CATG00000023809.1
G013132
LINC01902
XLOC_007562
CATG00000022646.1
G049801
TNFSF9
SLCO1B7
AC006449.3
ASB13
G052179
NDUFAB1
ATIC
HES5
ATXN10
AC134312.5
LARP6
XLOC_007759
DPY19L2
C11orf88
MAGEA12
G068921
CNNM4
G048628
G062281
HLA-DRA
G029518
RASA3-IT1
XLOC_009217
CCDC191
TRIM16L
CATG00000058811.1
G009674
APELA
COX14
CDR2
ZSWIM7
RBP4
C7orf26
G018076
KCNU1
OR6T1
AC016924.1
G038783
SRD5A3
ACKR2
RAB37
CAPS
G075510
AC099511.1
AL606491.1
DGCR9
LINC00903
LIPI
MRPS2
Z98749.1
AL499627.2
CATG00000116243.1
BIG-lncRNA-689
LINC01790
AL118556.1
SRD5A3-AS1
AL353708.2
BIG-lncRNA-1531
CATG00000004565.1
C15orf61
AL445673.1
ZNF341
CATG00000101298.1
GJB7
FCGR3A
STARD13
PCNX3
AL049836.2
G023346
CATG00000060216.1
CATG00000096010.1
INHBA-AS1
AL022328.4
SLFN14
CATG00000055976.1
AL356417.2
FARSA-AS1
LINC01681
AC079062.1
XLOC_010357
NPEPL1
FBXL16
XLOC_008024
G065722
FHOD3
AP003123.1
GCN1
LMOD2
CATG00000027881.1
SPRY3
JMY
NR1D1
AC092159.2
AL354919.2
GPAM
CHST12
KLF8
AC027290.1
AMPH
MINCR
CATG00000030276.1
GLIDR
LINC01312
AC009558.2
AP005230.1
THBD
DLGAP5
CATG00000006180.1
G030925
GMFB
RPL10A
CATG00000080699.1
G073456
TNFAIP1
XLOC_006661
CATG00000083467.1
IDUA
XLOC_005847
BIG-lncRNA-791
AP001831.1
NAA80
G020275
G010784
AC105001.1
TP53TG1
AL136097.2
AC096642.1
SIM1
LINC02192
CRY1
AL109761.1
AL136038.5
G011023
PPM1J
EIF2AK4
AC090692.2
ZNF572
G031661
DYRK4
AC104076.1
SIX1
AC108174.1
RPL11
G007628
MPZL1
BAHCC1
AC008147.2
OR2M7
AL157395.1
AC010148.1
OR7D2
AL157400.2
CACNA1S
EPHB6
AP3B2
LINC00950
AC010327.3
OR2A12
EID1
LIN7B
CATG00000000155.1
MIF-AS1
KCND2
HOXD13
TGS1
BIG-lncRNA-1225
FLJ46284
MIR3150BHG
ZDHHC8
CATG00000013842.1
G086106
CCT7
XLOC_013555
CDK14
AC025437.1
LINC02354
HSF4
G089593
FHOD1
PARVA
CATG00000054790.1
CATG00000043860.1
IRX2
AP005059.2
AL162394.1
CATG00000044085.1
CATG00000113188.1
G082760
RGS3
SPRR2E
RRAD
C5orf56
G035480
AC099786.1
TOPORS
AC105398.1
RPUSD2
GCA
AL160191.1
C1orf122
KRT73
G037406
AC015468.3
AL669918.1
RGMB
AC010511.1
CATG00000000704.1
SRPK1
LINC02220
ANKS6
HBB
ROR2
AF127577.1
PDXDC2P-NPIPB14P
SFTPC
SHCBP1
LINC01715
AC055811.1
CATG00000106702.1
BRIP1
AP000432.1
G015906
PER4
CATG00000059950.1
XLOC_007237
XLOC_010548
TTLL10
FLCN
PRSS35
CATG00000072415.1
G001059
AL590432.1
XLOC_008975
BIG-lncRNA-576
ACO1
AC024619.2
AVEN
XLOC_010842
CSF2
C8A
PTCRA
AC112907.1
NPTXR
CATG00000014203.1
CATG00000071354.1
CATG00000027163.1
AC034238.1
G021476
XLOC_012886
PRPF31
CATG00000049047.1
AC092902.2
RP11-495P10.8
DEFB125
AL365259.1
LINC01848
NEURL1B
WDR88
AC012464.1
OR5B12
XLOC_000283
G072968
CATG00000038113.1
G022635
AC022182.2
AC129915.3
DGAT1
NRCAM
HSF2
MRFAP1
BIG-lncRNA-1339
HIST1H4F
ZEB1
G005212
AL161757.4
RBBP8NL
TACR2
INSL4
G004700
AL121845.3
XLOC_013290
CATG00000040459.1
AC021218.1
TPTEP2-CSNK1E
GPR158-AS1
TARS
CATG00000015780.1
AC007750.1
AP000345.2
MAJIN
STOX2
AC005394.2
G004020
KCNK17
GZF1
AC024884.2
C1orf50
CAD
AC021087.3
PABPC5
NSG2
CATG00000016757.1
TREM2
AL139020.1
AC023403.1
AC090371.1
IFIT1
AC005906.3
AC005253.1
BIG-lncRNA-1569
GSE61474_XLOC_055615
AC025257.1
CATG00000044556.1
AC068580.4
HORMAD2
GCNT3
G030774
RTP2
CATG00000067670.1
MBD3L1
AL512643.1
XLOC_005405
CATG00000089879.1
CATG00000071624.1
AC100781.1
AC008438.2
AC021028.1
AL358393.1
EVA1C
RC3H1-IT1
OBSCN-AS1
XLOC_010674
TMX3
LBX1-AS1
SERPINA9
G060458
PRMT5-AS1
CES1
G058235
CATG00000013134.1
AC010551.2
AC006441.4
XLOC_l2_013861
ADAT1
ARHGAP32
CATG00000087695.1
NOC4L
LINC01960
PLCB1-IT1
TBC1D7
G088646
XLOC_001787
AL158068.2
DISC1
KIF2B
G080655
G046607
G010647
G008389
AP002761.3
CATG00000094268.1
AC243773.1
ADAMTS6
MRPS15
AC103876.1
GJE1
LINC01996
HBM
LRRC24
TRIM3
FOXA2
BIG-lncRNA-1134
AC073389.3
AC092325.1
FAM71F1
AC104241.2
LRRC73
AC134407.1
AL513548.3
BIG-lncRNA-1504
AC011511.3
AC244517.2
SFRP4
G045668
G061129
CATG00000101072.1
SHANK2-AS3
XLOC_006804
PCCA
SUSD2
ACSS2
REREP3
AC009121.1
AL137005.1
LDLRAD4
NREP-AS1
SHROOM2
ADAMTS16
AC022441.2
AC090193.1
CATG00000028059.1
CATG00000076083.1
AC080112.1
PCDH19
ADORA3
ZNF154
AC139099.3
G047816
ANLN
AC000036.1
AC005786.2
AC078878.2
XLOC_006565
LINC01740
AC005828.3
XLOC_010183
XLOC_007654
TTLL9
CATG00000056943.1
LPXN
AL356055.1
G070447
PLA1A
CATG00000041127.1
GPM6A
CSMD1
SYT5
ARHGEF3
LRRC75A
XLOC_004017
AL159166.1
AC130456.3
ZAP70
CENPX
AC012360.1
OLFML2A
XLOC_013178
G040530
CATG00000079533.1
MBNL3
AL359399.1
AC078925.1
TNRC6C
CCDC88C
AL163636.1
G014282
UCK1
TGFBI
AP003063.1
CATG00000032969.1
AC021072.1
XLOC_009464
AP003390.1
MSMB
ARFIP2
BAG1
OR5H1
NPSR1
AC013248.1
AC008771.1
C12orf57
ECI2
RBPMS
LINC01805
ARHGAP22
G006738
AL157931.2
LINC01929
AL139021.1
SMPD1
CPE
GSE61474_XLOC_015884
AC034102.5
G062743
AP000365.1
ENO4
RNF185
RBMS3-AS2
SLC12A8
BIG-lncRNA-989
ANKRD7
CATG00000037117.1
G070651
G037450
GNLY
G063983
AL844908.2
BIG-lncRNA-1227
NDP
AC087386.1
AL135999.1
XLOC_006118
AC026790.1
DAOA
XLOC_012609
SDCCAG8
TRIM29
RAP1GDS1
TMTC4
AC105020.6
PRR31
G059150
CASZ1
G062461
TMEM69
GSE61474_XLOC_004440
TSSK4
CXorf66
AX746649
JAGN1
AC093484.4
RPS6KA6
RASAL3
CATG00000084842.1
TCAIM
CATG00000086826.1
AC092620.3
LINC01959
AC141273.1
CATG00000053253.1
AC010099.4
AC021491.3
XLOC_006663
ITGA11
SUPT7L
SPOCK2
BIG-lncRNA-1454
CATG00000060193.1
G003952
GTF3C5
ZFP91-CNTF
AL627309.2
TRIM66
KIAA0825
AC011257.1
DPM3
AC092818.1
AC007319.1
ECEL1
TRPC7
SLURP1
G015350
AP000474.1
LOC105447645
AX746903
STX1A
SPATA25
DERA
MRAP
AL161668.3
KNG1
CATG00000053526.1
AL160272.1
RNF180
LOC654342
EXO5
AC007278.2
G065797
LINC01878
AL929601.2
MYL5
AL139351.1
SERPINB2
G035731
TBC1D9
OVOL1-AS1
AC008780.2
CATG00000053407.1
AC092287.1
NOTCH1
DDX47
BMP15
CATG00000083678.1
AL137145.1
AL354793.1
RHPN1
MOXD1
RDH11
XLOC_012429
EIF2A
NHLRC2
RNF165
BC064139
LINC01508
INPPL1
CATG00000040684.1
XLOC_011292
AC007938.1
AC040904.1
Z98884.1
PLA2G2D
CLEC3A
SPC24
ADAMTS19-AS1
AC089984.1
XLOC_002675
CATG00000049052.1
G033397
LINC02563
TOMM40
GABRB2
AC009803.2
WDR19
CATG00000023238.1
G066039
AL359853.3
PSEN2
POPDC2
CATG00000036191.1
G006714
CATG00000014382.1
AL162385.2
PPP1R1C
AL158839.1
AL117382.2
ZIM2-AS1
COLQ
MAST2
TOR3A
GSTT1
AL109955.1
G018999
DRD2
XLOC_003837
XLOC_002399
AGPAT4-IT1
OR2A25
ACTA2-AS1
AC063976.1
AL132633.1
CCDC85C
DSCR4-IT1
MRPL55
LINC00930
G068229
CATG00000017636.1
ATP6V1F
AL121906.2
CATG00000079024.1
ADIPOR2
AL136454.1
NAAA
IQCF1
G085176
PPEF1-AS1
AC098657.2
AC113189.4
G080744
AL391244.1
G076695
RORB
CATG00000029147.1
G053987
AC027808.2
AY927475
AP003396.3
AL356387.1
FGD2
G020673
LINC00457
SLC41A3
AL139011.2
G045224
ZNF280A
CATG00000070161.1
NAV2-AS5
SLC7A2
MEI1
AC136285.2
GHc-362H12.3
RALGAPA2
MANCR
IQCE
GRIP1
G003774
CR1L
AC024614.1
AC016831.5
[truncated: 1,422 more rows]
